# Supplementary material for: Patients and Surfaces: Integrated Clinical–Environmental Surveillance of MDR Gram-Negative Bacteria in Critical-Care Units (Karachi, 2024–2025)
Source: Microorganisms. 2025 Dec 4;13(12):2762. doi: 10.3390/microorganisms13122762 (PMC12735442; doi:10.3390/microorganisms13122762)
Supplement: Supplementary file 1 [file microorganisms-13-02762-s001.zip]

Archive with 1 entries (1 files):
- microorganisms-4007749-supplementary.pdf
